# Supplementary material for: Development of a Numerical Model of a Bio-Inspired Sea Lion Robot
Source: Biomimetics (Basel). 2025 Nov 14;10(11):772. doi: 10.3390/biomimetics10110772 (PMC12649834; doi:10.3390/biomimetics10110772)
Supplement: Supplementary file 1 [file biomimetics-10-00772-s001.zip]

Archive with 2 entries (2 files):
- biomimetics-3959602-supplementary S1.pdf
- gavideo.mp4
